# Supplementary material for: The toughest animals of the Earth versus global warming: Effects of long‐term experimental warming on tardigrade community structure of a temperate deciduous forest
Source: Ecol Evol. 2021 Jun 29;11(14):9856–63. doi: 10.1002/ece3.7816 (PMC8293726; doi:10.1002/ece3.7816)
Supplement: Supplementary file 1 — Appendix S1‐S2 [file ECE3-11-9856-s002.zip]

Archive with 3 entries (2 files):
- /
- SM.01.html
- SM.02.html
