# Supplementary material for: The toughest animals of the Earth versus global warming: Effects of long‐term experimental warming on tardigrade community structure of a temperate deciduous forest
Source: Ecol Evol. 2021 Jun 29;11(14):9856–63. doi: 10.1002/ece3.7816 (PMC8293726; doi:10.1002/ece3.7816)
Supplement: Supplementary file 2 — Appendix S3 [file ECE3-11-9856-s001.xlsx]

## Sheet: Sheet1
Vecchi M., Kossi Adakpo L., Dunn R.R., Nichols L.M., Penick C.A., Sanders N.J., Rebecchi L., Guidetti R. (2021). The toughest animals of the Earth versus global warming: Effects of long‐term experimental warming on tardigrade community structure of a temperate deciduous forest. Ecology And Evolution. Supplementary file S1.
Supplementary SM.03: Individual tardigrades found in the replicates of each chamber. Codes of samples stored in the Laboratory of Evolutionary Zoology (University of Modena and Reggio Emilia, Italy) are provided.
Sample Code	Chamber	Average air temperature (°C)	Temperature increment vs Chamber 11 (°C)	Average soil moisture (v/v)	Pseudoreplicate	Diphascon pingue	Adropion scoticum	Mesobiotus sp.	Macrobiotus sp.	Itaquascon sp.	Paramacrobiotus sp.	Minibiotus cf. furcatus	Hypsibius sp.	Isohypsibius cf. sattleri	Pilatobiu cf. patanei	Echiniscus canadensis	Milnesium sp.	Pseudechiniscus sp.
C3940	1	12.9443	4.5405	0.1267	A	11	1	1	0	1	0	0	0	0	0	0	0	0
C3941	1	12.9443	4.5405	0.1267	B	24	2	16	0	5	0	0	0	0	4	0	0	0
C3942	2	12.2119	3.8081	0.129	A	82	66	9	0	0	0	2	0	2	0	1	0	0
C3943	2	12.2119	3.8081	0.129	B	15	54	13	0	0	0	0	0	0	0	0	0	0
C3944	3	10.2466	1.8428	0.1133	A	33	0	4	0	0	0	0	0	1	0	0	0	0
C3945	3	10.2466	1.8428	0.1133	B	12	12	21	5	0	0	0	1	0	0	0	0	0
C3946	4	8.6845	0.2807	0.1087	A	131	0	25	0	0	0	0	1	0	0	0	0	1
C3947	4	8.6845	0.2807	0.1087	B	5	0	6	0	0	0	0	0	0	0	0	0	0
C3948	5	12.6972	4.2934	0.1196	A	12	35	13	5	0	0	0	0	0	0	0	1	0
C3949	5	12.6972	4.2934	0.1196	B	14	0	7	0	0	0	0	0	0	0	0	0	0
C3950	6	8.4891	0.0853	0.1485	A	7	0	4	0	1	0	0	0	0	0	0	0	0
C3951	6	8.4891	0.0853	0.1485	B	16	14	13	2	0	0	0	0	0	0	0	0	0
C3952	7	11.2096	2.8058	0.1144	A	15	5	5	0	0	0	4	0	0	0	0	0	0
C3953	7	11.2096	2.8058	0.1144	B	45	17	1	0	2	0	0	0	0	0	0	0	0
C3954	8	9.9831	1.5793	0.1158	A	32	128	40	1	2	1	0	0	0	0	1	0	0
C3955	8	9.9831	1.5793	0.1158	B	13	1	5	0	0	0	0	0	0	0	0	0	0
C3956	9	10.3387	1.9349	0.1894	A	28	2	1	0	0	0	2	2	0	0	0	0	0
C3957	9	10.3387	1.9349	0.1894	B	17	7	2	0	0	0	1	1	0	0	0	0	0
C3958	10	12.1041	3.7003	0.1784	A	87	4	28	2	0	5	0	0	0	0	0	0	0
C3959	10	12.1041	3.7003	0.1784	B	23	0	9	0	0	0	0	1	0	0	0	0	0
C3960	11	8.4038	0	0.1445	A	41	36	11	0	1	6	2	0	2	0	0	1	0
C3961	11	8.4038	0	0.1445	B	6	0	1	0	0	0	0	0	0	0	0	0	0
C3962	12	11.4322	3.0284	0.1919	A	26	23	3	0	2	0	0	1	0	1	0	0	0
C3963	12	11.4322	3.0284	0.1919	B	28	310	8	0	0	1	0	0	0	0	1	0	0
